# Supplementary material for: Polymer-Degrading Enzymes of Pseudomonas chloroaphis PA23 Display Broad Substrate Preferences
Source: Int J Mol Sci. 2023 Feb 24;24(5):4501. doi: 10.3390/ijms24054501 (PMC10003648; doi:10.3390/ijms24054501)
Supplement: Supplementary file 1 [file ijms-24-04501-s001.zip]

Archive with 1 entries (1 files):
- ijms-2170674-supplementary.pdf
